# Supplementary material for: Discovery of a Potent and Highly Selective Dipeptidyl Peptidase IV and Carbonic Anhydrase Inhibitor as “Antidiabesity” Agents Based on Repurposing and Morphing of WB-4101
Source: J Med Chem. 2022 Oct 6;65(20):13946–66. doi: 10.1021/acs.jmedchem.2c01192 (PMC9937538; doi:10.1021/acs.jmedchem.2c01192)
Supplement: Supplementary file 2 — jm2c01192_si_002.csv [file jm2c01192_si_002.csv]

Compound	SMILES	IC50 mM DPP IV	Ki nM CA I	Ki nM CA II	Ki nM CA IV	Ki nM CA VA	Ki nM CA VB	Ki nM CA IX	pKi α1a-AR	nH α1a-AR
1	NS(C(C=C1)=CC=C1OCC[NH2+]CC2COC3=CC=CC=C3O2)(=O)=O.[Cl-]	>700	84.9	7.2	290.8	77.9	89.5	20.3
2	O=S(C(C=C1)=CC=C1OCC[NH2+]CC2COC3=CC=CC=C3O2)(NC)=O.[Cl-]	>700	>10000	>10000	>10000	>10000	>10000	>10000
3	O=S(C(C=C1)=CC=C1OCC[NH2+]CC2COC3=CC=CC=C3O2)(NCC)=O.[Cl-]	>700	>10000	>10000	>10000	>10000	>10000	>10000
4	O=S(C(C=C1)=CC=C1OCC[NH2+]CC2COC3=CC=CC=C3O2)(N(C)C)=O.[Cl-]	>700	>10000	>10000	>10000	>10000	>10000	>10000
5	O=S(C(C=C1)=CC=C1OCC[NH2+]CC2COC3=CC=CC=C3O2)(NC(C)C)=O.[Cl]	>700	>10000	>10000	>10000	>10000	>10000	>10000
6	CS(NC1=CC=C(OCC[NH2+]CC2COC3=CC=CC=C3O2)C=C1)(=O)=O.[Cl-]	300.2 ± 25.2	>10000	>10000	>10000	>10000	>10000	>10000
7	O=S(NC(C=C1)=CC=C1OCC[NH2+]CC2COC3=CC=CC=C3O2)(CC)=O.[Cl-]	>700	>10000	>10000	>10000	>10000	>10000	>10000
8	O=S(NC(C=C1)=CC=C1OCC[NH2+]CC2COC3=CC=CC=C3O2)(CC(C)C)=O.[Cl-]	326.6 ± 10.4	>10000	>10000	>10000	>10000	>10000	>10000
9	[N-]=[N+]=NC(CCOC1=CC=C(S(=O)(N)=O)C=C1)C2COC3=CC=CC=C3O2	669.3 ± 23.5	8705	862.5	4551	658.8	182.8	328.0
10	COC1=CC(S(=O)(N)=O)=CC=C1OCCC(N=[N+]=[N-])C2COC3=CC=CC=C3O2	326.6 ± 10.4	971.8	349.7	6144	77.5	386.6	110.6
11	COC(C=C(S(=O)(N)=O)C=C1OC)=C1OCCC(N=[N+]=[N-])C2COC3=CC=CC=C3O2	0.0332 ± 0.0058	6134	4890	4564	89.6	155.0	745.4	>4	ND
12	NC(C1COC2=CC=CC=C2O1)CCOC3=CC=C(C=C3)S(N)(=O)=O	0.0490 ± 0.0045	261.5	36.1	3034	94.1	42.8	132.8	6.61 ± 0.11	0.97 ± 0.27
13	NC(CCOC1=CC=C(S(=O)(N)=O)C=C1OC)C2COC3=CC=CC=C3O2	57.44 ± 3.2	914.0	842.6	478.3	456.0	409.7	31.1
14	NC(CCOC1=C(OC)C=C(S(=O)(N)=O)C=C1OC)C2COC3=CC=CC=C3O2	0.0283 ± 0.0035	5960	4310	4840	4346	231.7	954.9
